# Supplementary material for: Boiling-Resistant Single-Chain Sweet Protein Monellin as a Safe and Effective Sugar Alternative for Metabolic and Glycemic Management in Mice
Source: Foods. 2025 Oct 27;14(21):3667. doi: 10.3390/foods14213667 (PMC12609334; doi:10.3390/foods14213667)
Supplement: Supplementary file 1 [file foods-14-03667-s001.zip]

Archive with 1 entries (1 files):
- foods-3932401-supplementary.pdf
